# Supplementary material for: Irinotecan Induces Disease Remission in Xenograft Mouse Models of Pediatric MLL-Rearranged Acute Lymphoblastic Leukemia
Source: Biomedicines. 2021 Jun 23;9(7):711. doi: 10.3390/biomedicines9070711 (PMC8301450; doi:10.3390/biomedicines9070711)
Supplement: Supplementary file 1 [file biomedicines-09-00711-s001.zip]

Archive with 1 entries (1 files):
- biomedicines-1255155-supplementary.pdf
